# Supplementary material for: Solid-Phase Microextraction/Gas Chromatography–Time-of-Flight Mass Spectrometry Approach Combined with Network Pharmacology Analysis to Evaluate the Quality of Agarwood from Different Regions against Anxiety Disorder
Source: Molecules. 2024 Jan 17;29(2):468. doi: 10.3390/molecules29020468 (PMC10818993; doi:10.3390/molecules29020468)
Supplement: Supplementary file 1 [file molecules-29-00468-s001.zip]

Archive with 1 entries (1 files):
- molecules-2601240-supplementary.pdf
